# Supplementary material for: Transcriptomic Study of Different Stages of Development in the Testis of Sheep
Source: Animals (Basel). 2024 Sep 25;14(19):2767. doi: 10.3390/ani14192767 (PMC11475124; doi:10.3390/ani14192767)
Supplement: Supplementary file 1 [file animals-14-02767-s001.zip]

Archive with 1 entries (1 files):
- animals-3167687-supplementary.pdf
